# Supplementary material for: De novo assembly and annotation of Popillia japonica’s genome with initial clues to its potential as an invasive pest
Source: BMC Genomics. 2024 Mar 13;25:275. doi: 10.1186/s12864-024-10180-x (PMC10936072; doi:10.1186/s12864-024-10180-x)
Supplement: Supplementary file 8 — Supplementary Material 8. [file 12864_2024_10180_MOESM8_ESM.xls]

## Sheet: Italian genome as Reference
QUAST-LG analysis using the Italian genome as reference				QUAST-LG analysis using the Canadian genome as reference
Assembly	Italian assembly	CanSeq150 project (GCA_004785975)		Assembly	Italian assembly	CanSeq150 project (GCA_004785975)
# contigs (>= 0 bp)	6164	75144		# contigs (>= 0 bp)	6164	75144
# contigs (>= 1000 bp)	3080	75139		# contigs (>= 1000 bp)	3080	75139
# contigs (>= 5000 bp)	1571	26744		# contigs (>= 5000 bp)	1571	26744
# contigs (>= 10000 bp)	1370	12416		# contigs (>= 10000 bp)	1370	12416
# contigs (>= 25000 bp)	1143	4418		# contigs (>= 25000 bp)	1143	4418
# contigs (>= 50000 bp)	1039	1339		# contigs (>= 50000 bp)	1039	1339
Total length (>= 0 bp)	578347224	531530429		Total length (>= 0 bp)	578347224	531530429
Total length (>= 1000 bp)	576264518	531525897		Total length (>= 1000 bp)	576264518	531525897
Total length (>= 5000 bp)	573354872	420662387		Total length (>= 5000 bp)	573354872	420662387
Total length (>= 10000 bp)	571920665	321209276		Total length (>= 10000 bp)	571920665	321209276
Total length (>= 25000 bp)	568282144	198712956		Total length (>= 25000 bp)	568282144	198712956
Total length (>= 50000 bp)	564587614	89870362		Total length (>= 50000 bp)	564587614	89870362
# contigs	1795	39570		# contigs	1795	39570
Largest contig	4034211	161772		Largest contig	4034211	161772
Total length	574228941	469744384		Total length	574228941	469744384
Reference length	578347224	578347224		Reference length	531530429	531530429
GC (%)	34.38	34.42		GC (%)	34.38	34.42
Reference GC (%)	34.38	34.38		Reference GC (%)	34.44	34.44
N50	898691	19363		N50	898691	19363
NG50	894660	12690		NG50	967613	15169
N75	484006	7989		N75	484006	7989
NG75	477281	4370		NG75	571675	5894
L50	205	6065		L50	205	6065
LG50	207	9561		LG50	182	7872
L75	424	15906		L75	424	15906
LG75	431	29543		LG75	363	22704
# total reads	223470771	236330964		# total reads	223470718	236330977
# left	106658530	110704011		# left	106658497	110704011
# right	106652847	110704011		# right	106652815	110704011
Mapped (%)	96.89	94.85		Mapped (%)	96.89	94.85
Reference mapped (%)	96.95	96.95		Reference mapped (%)	96.34	96.34
Properly paired (%)	87.38	83.73		Properly paired (%)	87.38	83.73
Reference properly paired (%)	87.37	87.37		Reference properly paired (%)	85.81	85.81
Avg. coverage depth	100	118		Avg. coverage depth	100	118
Reference avg. coverage depth	100	100		Reference avg. coverage depth	109	109
Coverage >= 1x (%)	99.92	99.56		Coverage >= 1x (%)	99.92	99.56
Reference coverage >= 1x (%)	99.88	99.88		Reference coverage >= 1x (%)	99.55	99.55
# misassemblies	0	10727		# misassemblies	41486	0
# misassembled contigs	0	6957		# misassembled contigs	1156	0
Misassembled contigs length	0	148011885		Misassembled contigs length	537319157	0
# local misassemblies	0	98973		# local misassemblies	108033	0
# scaffold gap ext. mis.	0	72		# scaffold gap ext. mis.	6	0
# scaffold gap loc. mis.	7	1964		# scaffold gap loc. mis.	1225	640
# possible TEs	0	2342		# possible TEs	1624	0
# unaligned mis. contigs	0	5985		# unaligned mis. contigs	313	0
# unaligned contigs	0 + 0 part	514 + 31060 part		# unaligned contigs	36 + 1719 part	0 + 1 part
Unaligned length	0	137108475		Unaligned length	227838030	761
Genome fraction (%)	99.288	53.969		Genome fraction (%)	63.695	88.319
Duplication ratio	1	1.066		Duplication ratio	1.027	1.005
# N's per 100 kbp	39.35	467.59		# N's per 100 kbp	39.35	467.59
# mismatches per 100 kbp	0	1373.68		# mismatches per 100 kbp	1361.03	0
# indels per 100 kbp	0	49.51		# indels per 100 kbp	48.89	0
Largest alignment	4034211	125687		Largest alignment	324654	161772
Total aligned length	574215893	328192929		Total aligned length	346008946	467654399
NA50	898691	5757		NA50	4492	19005
NGA50	894660	2781		NGA50	6304	14887
NA75	484006	-		NA75	-	7875
NGA75	477281	-		NGA75	-	5815
LA50	205	15635		LA50	18229	6161
LGA50	207	28964		LGA50	14226	8001
LA75	424	-		LA75	-	16163
LGA75	431	-		LGA75	-	23056
Supplementary Table 1. Statistical comparison between the Japanese beetle’s new Italian reference genome and the one assembled by the CanSeq150 project using QUAST-LG. The first table resumes the QUAST-LG run of both assemblies using the Italian genome as reference (since less fragmented). The second table shows the QUAST-LG run of both assemblies using the Canadian genome as reference.
