# Supplementary material for: De novo assembly and annotation of Popillia japonica’s genome with initial clues to its potential as an invasive pest
Source: BMC Genomics. 2024 Mar 13;25:275. doi: 10.1186/s12864-024-10180-x (PMC10936072; doi:10.1186/s12864-024-10180-x)
Supplement: Supplementary file 9 — Supplementary Material 9. [file 12864_2024_10180_MOESM9_ESM.xls]

## Sheet: Sheet1
	Italian assembly	CanSeq150 project (GCA_004785975)
Single complete BUSCOs	0.943	0.781
Duplicated complete BUSCOs	0.011	0.024
Fragmented BUSCOs	0.026	0.125
Missing BUSCOs	0.02	0.07
Supplementary Table 2. BUSCO statistic comparison between the Italian and the CanSeq150 genomes using the Endopterygota lineage. A graphical representation is also provided in Figure 2.
