# Supplementary material for: De novo assembly and annotation of Popillia japonica’s genome with initial clues to its potential as an invasive pest
Source: BMC Genomics. 2024 Mar 13;25:275. doi: 10.1186/s12864-024-10180-x (PMC10936072; doi:10.1186/s12864-024-10180-x)
Supplement: Supplementary file 10 — Supplementary Material 10. [file 12864_2024_10180_MOESM10_ESM.xls]

## Sheet: Sheet1
Raw total sequences	724789180
Reads mapped (n)	413067377
Reads mapped (%)	56.9914
Reads mapped and paired (n)	389478278
Reads mapped and paired (%)	53.7368
Reads unmapped (n)	311721803
Reads unmapped (%)	43.0086
Supplementary Table 3. RNA-seq reampping statistics over the Japanese beetle’s genome at the annotation level. The remapping was performed with HISAT2 while metrics were obtained trough samtools stat. Both absolute values and percentages are reported.
